# Supplementary material for: Complete Chloroplast Genome Sequences of Four Species in the Caladium Genus: Comparative and Phylogenetic Analyses
Source: Genes (Basel). 2022 Nov 22;13(12):2180. doi: 10.3390/genes13122180 (PMC9777821; doi:10.3390/genes13122180)
Supplement: Supplementary file 1 [file genes-13-02180-s001.zip]

Archive with 9 entries (7 files):
- genes-2026138-supplementary/genes-2026138-supplementary/
- genes-2026138-supplementary/genes-2026138-supplementary/Supplementary Files/
- genes-2026138-supplementary/genes-2026138-supplementary/Supplementary Files/Figure S1.pdf
- genes-2026138-supplementary/genes-2026138-supplementary/Supplementary Files/Figure S2.pdf
- genes-2026138-supplementary/genes-2026138-supplementary/Supplementary Files/Table S1.xlsx
- genes-2026138-supplementary/genes-2026138-supplementary/Supplementary Files/Table S2.pdf
- genes-2026138-supplementary/genes-2026138-supplementary/Supplementary Files/Table S3.pdf
- genes-2026138-supplementary/genes-2026138-supplementary/Supplementary Files/Table S4.xlsx
- genes-2026138-supplementary/genes-2026138-supplementary/Supplementary Files/Table S5.xlsx
