# Supplementary material for: Complete Chloroplast Genome Sequences of Four Species in the Caladium Genus: Comparative and Phylogenetic Analyses
Source: Genes (Basel). 2022 Nov 22;13(12):2180. doi: 10.3390/genes13122180 (PMC9777821; doi:10.3390/genes13122180)
Supplement: Supplementary file 1 [file genes-13-02180-s001.zip › genes-2026138-supplementary/genes-2026138-supplementary/Supplementary Files/Table S1.xlsx]

## Sheet: NC_060474VSON707031
Table S1. The comparison between the ON707031 and NC_060474.
Sequence Name	Variant Sequences	Min (with gaps)	Max (with gaps)	Min (original sequence)	Max (original sequence)	Length	Polymorphism Type	Type	Amino Acid Change	CDS	CDS Position	Change	Codon Change	gene	Protein Effect
ON707031	NC_060474	49222	49229	49217	49224	8	Deletion	Polymorphism				#NAME?
ON707031	NC_060474	115769	115774	115583	115588	6	Deletion	Polymorphism				#NAME?
ON707031	NC_060474	131455	131459	131217	131221	5	Deletion	Polymorphism				#NAME?
ON707031	NC_060474	4520	4520	4520	4520	1	Deletion (tandem repeat)	Polymorphism				(A)11 -> (A)10
ON707031	NC_060474	7203	7203	7202	7202	1	Deletion (tandem repeat)	Polymorphism				(A)13 -> (A)12
ON707031	NC_060474	51632	51632	51614	51614	1	Deletion (tandem repeat)	Polymorphism				(A)11 -> (A)10
ON707031	NC_060474	51534	51546	51529	51529	0	Insertion	Polymorphism				#NAME?
ON707031	NC_060474	51732	51810	51714	51714	0	Insertion	Polymorphism				#NAME?
ON707031	NC_060474	60856	60860	60737	60737	0	Insertion	Polymorphism				#NAME?
ON707031	NC_060474	86299	86307	86175	86175	0	Insertion	Polymorphism				#NAME?
ON707031	NC_060474	86327	86337	86194	86194	0	Insertion	Polymorphism				#NAME?
ON707031	NC_060474	86375	86394	86231	86231	0	Insertion	Polymorphism				#NAME?
ON707031	NC_060474	86812	86833	86648	86648	0	Insertion	Polymorphism				#NAME?
ON707031	NC_060474	123918	123922	123732	123732	0	Insertion	Polymorphism				#NAME?
ON707031	NC_060474	126074	126109	125883	125883	0	Insertion	Polymorphism				#NAME?
ON707031	NC_060474	126189	126197	125962	125962	0	Insertion	Polymorphism				#NAME?
ON707031	NC_060474	7092	7092	7092	7092	0	Insertion (tandem repeat)	Polymorphism				(C)9 -> (C)10
ON707031	NC_060474	29584	29587	29583	29583	0	Insertion (tandem repeat)	Polymorphism				(AATA)2 -> (AATA)3
ON707031	NC_060474	52120	52141	52023	52023	0	Insertion (tandem repeat)	Polymorphism				(AATATATAAAATAATATATATA)2 -> (AATATATAAAATAATATATATA)3
ON707031	NC_060474	131356	131357	131120	131120	0	Insertion (tandem repeat)	Polymorphism				(AT)8 -> (AT)9
ON707031	NC_060474	64903	64903	64779	64779	1	SNP (transition)	Polymorphism				C -> T
ON707031	NC_060474	8315	8315	8314	8314	1	SNP (transversion)	Polymorphism				A -> T
ON707031	NC_060474	20172	20172	20171	20171	1	SNP (transversion)	Polymorphism		rpoC2 CDS	2145	G -> T	CTC -> CTA	rpoC2	None
ON707031	NC_060474	51650	51650	51632	51632	1	SNP (transversion)	Polymorphism				A -> T
ON707031	NC_060474	488	492	488	492	5	Substitution	Polymorphism				TAATC -> CTCAT
ON707031	NC_060474	495	499	495	499	5	Substitution	Polymorphism				ATGAG -> GATTA
ON707031	NC_060474	32079	32080	32074	32075	2	Substitution	Polymorphism				AT -> TA
