# Supplementary material for: Complete Chloroplast Genome Sequences of Four Species in the Caladium Genus: Comparative and Phylogenetic Analyses
Source: Genes (Basel). 2022 Nov 22;13(12):2180. doi: 10.3390/genes13122180 (PMC9777821; doi:10.3390/genes13122180)
Supplement: Supplementary file 1 [file genes-13-02180-s001.zip › genes-2026138-supplementary/genes-2026138-supplementary/Supplementary Files/Table S4.xlsx]

## Sheet: CDS.ENC
Table S4. The ENC values of the coding genes in the cp genomes of nie species of Araceae.
	MN046894	MW628970	NC_048973	NC_051873	NC_051874	ON707030	ON707031	ON707032	ON707033
accD	43.814	43.8	47.308	43.761	44.082	43.8	44.341	44.341	43.97
atpA	45.785	45.555	46.716	45.416	46.362	45.555	46.31	46.31	45.292
atpB	48.953	48.81	49.707	49.005	49.136	48.81	48.99	48.99	48.78
atpE	50.853	51.572	44.066	50.156	51.308	51.572	51.308	51.308	51.308
atpF	39.248	39.15	40.844	39.017	40.139	39.15	39.7	39.7	39.248
atpH	42.279	40.258	39.747	40.258	40.258	40.258	41.258	41.258	40.258
atpI	43.656	43.607	43.697	43.607	43.817	43.607	43.595	43.595	43.998
ccsA	48.425	49.166	44.269	48.707	49.324	49.166	48.273	48.273	48.661
cemA	42.035	41.464	41.885	41.464	41.647	41.464	48.178	48.178	41.647
clpP1	59.103	60.167	61	60.617	60.641	59.609	59.794	59.794	59.957
infA	59.206	22	52.488	31	missing	22	25	25	53.295
matK	44.886	46.876	44.697	46.535	45.275	46.876	45.772	45.772	46.085
ndhA	43.831	43.472	43.636	44.03	43.149	43.472	43.03	43.03	43.911
ndhB	47.498	47.824	47.276	47.335	47.276	47.824	47.276	47.276	47.335
ndhB	47.498	48.098	47.276	47.335	47.276	47.824	47.276	47.276	47.335
ndhC	46.017	43.5	47.08	43.5	46.017	43.5	46.017	46.017	45.964
ndhD	48.312	47.622	46.563	48.506	48.111	47.622	47.065	47.18	48.197
ndhE	46.033	44.913	46.498	44.913	46.033	44.913	46.033	46.033	46.033
ndhF	45.329	45.489	44.829	46.029	45.656	45.489	45.36	45.361	45.4
ndhG	48.107	46.814	47.023	48.174	44.713	46.814	44.677	44.677	47.748
ndhH	49.395	48.287	50.108	48.852	49.748	48.287	48.708	48.708	48.855
ndhI	44.353	43.194	45.035	44.163	44.801	43.194	44.664	44.664	44.934
ndhJ	50.226	50.279	50.708	49.94	49.85	50.279	50.015	50.015	51.023
ndhK	51.953	51.987	53.334	52.6	52.848	51.987	52.752	52.752	51.368
pafI	52.739	54.919	54.405	54.49	54.919	54.919	54.919	54.919	54.919
petA	50.78	51.441	49.93	51.401	48.657	50.024	50.011	50.09	48.772
petB	42.229	41.569	42.873	42.786	41.664	48.475	48.475	48.475	48.475
petD	48.449	44.74	45.347	44.627	44.74	51.441	49.087	49.087	50.635
petG	42.571	42.571	59.5	42.571	42.571	41.569	41.664	41.664	41.817
petL	26.976	27.66	17.158	27.66	26.976	44.74	44.74	44.74	44.74
petN	34.204	34.204	34.725	34.204	34.204	42.571	42.571	42.571	42.571
psaA	50.519	50.22	50.641	50.349	50.205	27.66	26.976	26.976	26.976
psaB	47.896	47.589	49.055	47.597	47.906	34.204	34.204	34.204	34.204
psaC	52.167	55.797	56.882	55.797	55.382	50.22	50.326	50.326	50.169
psaI	35.365	36.205	35.365	36.205	35.365	47.589	48.092	48.092	47.954
psaJ	42.629	42.629	39.457	42.629	53.629	55.797	55.797	55.797	52.167
psbA	42.018	40.879	41.239	40.879	40.968	36.205	35.365	35.365	35.365
psbB	48.506	48.039	47.504	48.376	48.032	42.629	42.629	42.629	42.629
psbC	45.763	45.381	45.456	45.381	45.381	40.879	40.803	40.696	41.838
psbD	44.804	45.633	44.08	45.796	45.126	48.039	48.039	48.039	47.76
psbE	51.979	51.979	54.576	51.979	54.576	45.381	45.402	45.402	45.259
psbF	61	58.9	61	61	61	45.633	45.126	45.126	44.409
psbH	45.982	44.618	46.317	44.618	45.982	51.979	54.576	54.576	51.979
psbI	40.922	40.22	40.922	40.22	40.922	58.9	61	61	61
psbJ	20.769	20.769	24.876	20.769	20.769	44.618	45.982	45.982	45.982
psbK	47.79	45.639	43.613	45.639	47.67	40.22	40.922	40.922	40.922
psbL	50.514	48.899	50.514	42.777	48.899	20.769	20.769	20.769	20.769
psbM	34.095	28.5	36	28.5	58.5	45.639	45.639	46.655	45.639
psbN	48.475	48.475	48.475	48.475	48.475	48.899	48.899	48.899	50.514
psbT	33.279	33.279	39.553	33.279	33.279	28.5	28.5	28.5	28.5
psbZ	51.955	51.955	49.283	51.955	51.955	33.279	33.279	33.279	33.279
rbcL	45.879	46.26	47.509	46.266	46.58	51.955	51.955	51.955	51.955
rpl14	51.321	50.407	51.734	50.407	48.059	46.26	46.346	46.346	46.512
rpl16	40.346	43.277	38.95	45.814	41.787	50.407	49.115	49.115	51.321
rpl2	51.816	51.627	50.715	51.627	61	43.277	43.565	43.565	40.434
rpl2	51.816	51.627	50.715	51.627	61	51.627	51.824	51.824	51.816
rpl20	43.927	43.317	42.809	43.317	42.864	51.627	51.824	51.824	51.816
rpl22	51.518	51.12	50.274	50.937	53.451	43.317	41.501	41.501	43.317
rpl23	51.434	51.434	53.759	51.434	51.434	51.12	55.153	55.153	51.352
rpl23	51.434	51.434	53.759	51.434	51.434	51.434	40.495	40.495	51.434
rpl32	34.549	34.549	33.182	34.549	34.897	51.434	40.495	40.495	51.434
rpl33	42.754	42.613	41.764	42.613	44.12	34.549	34.897	34.897	34.549
rpl36	29.65	29.518	20.15	29.65	29.788	42.613	44.12	44.12	42.754
rpoA	52.646	51.243	49.412	51.098	51.887	29.518	29.518	29.518	29.65
rpoB	48.272	48.42	48.991	48.485	48.405	51.243	52.249	52.249	51.462
rpoC1	49.313	48.503	49.162	48.488	49.07	48.42	48.566	48.566	48.674
rpoC2	49.98	50.16	50.126	50.178	50.253	48.503	48.951	48.951	48.585
rps11	43.91	43.138	43.003	43.278	42.659	50.16	50.282	50.264	50.001
rps12	46.286	46.286	41.622	46.286	46.286	43.138	42.659	42.779	43.551
rps12	46.286	46.286	41.622	46.286	46.286	46.286	46.286	46.286	46.286
rps14	39.303	40.178	38.192	40.178	40.178	46.286	46.286	46.286	46.286
rps15	47.048	47.098	43.109	46.925	47.49	40.178	40.178	40.178	39.303
rps16	44.916	44.916	45.322	44.916	44.916	47.098	46.157	46.157	47.324
rps18	41.566	36.848	35.849	36.284	36.685	44.916	44.916	44.916	44.916
rps19	51.679	47.241	57.02	47.241	49.143	36.848	36.511	36.511	38.768
rps2	46.435	45.141	46.259	45.781	45.31	47.241	49.143	49.143	50.181
rps3	45.115	44.952	45.843	45.101	44.731	45.141	45.31	45.31	47.308
rps4	51.511	50.77	48.859	51.181	51.03	44.952	44.906	44.906	44.995
rps7	44.938	44.938	45.351	44.938	44.938	50.77	51.03	51.03	50.852
rps7	44.938	44.938	45.351	44.938	44.938	44.938	44.938	44.938	44.938
rps8	42.798	39.991	40.709	39.722	41.648	44.938	44.938	44.938	44.938
ycf1	45.738	46.659	46.584	46.711	45.781	39.991	41.824	41.824	41.454
ycf1	45.752	48.582	48.143	48.582	48.814	46.659	46.022	46.022	46.362
ycf2	53.045	52.845	53.011	52.894	52.725	48.582	48.713	48.713	50.59
ycf2	53.045	52.845	53.011	52.894	52.725	52.845	52.677	52.677	52.923
ycf4	50.171	50.024	49.623	50.227	49.759	52.845	52.677	52.677	52.923
