# Supplementary material for: Complete Chloroplast Genome Sequences of Four Species in the Caladium Genus: Comparative and Phylogenetic Analyses
Source: Genes (Basel). 2022 Nov 22;13(12):2180. doi: 10.3390/genes13122180 (PMC9777821; doi:10.3390/genes13122180)
Supplement: Supplementary file 1 [file genes-13-02180-s001.zip › genes-2026138-supplementary/genes-2026138-supplementary/Supplementary Files/Table S5.xlsx]

## Sheet: CDS.GCs
Table S5. The GC contents of three positions of codons (GC1, GC2 and GC3) in the cp genomes of nine species of Araceae.
gene_name	GCall	GC1	GC2	GC3
MN046894_-_rps12_CDS	42.74	53.23	48.39	26.61
MN046894_-_rps12_CDS	42.74	53.23	48.39	26.61
MN046894_-_ycf2_CDS	37.29	41.29	34.33	36.25
MN046894_-_ycf2_CDS	37.29	41.29	34.33	36.25
MN046894_-_ycf1_CDS	30.3	37.21	28.89	24.79
MN046894_-_rpoC2_CDS	37.17	45.8	37.32	28.41
MN046894_-_rpoB_CDS	38.55	50.05	37.47	28.15
MN046894_-_rpoC1_CDS	38.55	50.15	38.3	27.19
MN046894_-_psaA_CDS	42.96	51.8	43.41	33.69
MN046894_-_ndhF_CDS	32.84	37.82	36.61	24.09
MN046894_-_ndhB_CDS	37.83	42.27	39.53	31.7
MN046894_-_ndhB_CDS	37.83	42.27	39.53	31.7
MN046894_-_psaB_CDS	40.77	48.3	43.13	30.88
MN046894_-_ndhA_CDS	35.81	44.51	38.19	24.73
MN046894_-_clpP1_CDS	42.69	59.11	36.95	32.02
MN046894_-_pafI_CDS	39.84	47.93	40.83	30.77
MN046894_-_rpl16_CDS	43.63	50.74	54.41	25.74
MN046894_-_matK_CDS	31.58	40.35	30.99	23.39
MN046894_-_psbB_CDS	43.75	53.83	46.56	30.84
MN046894_-_atpA_CDS	40.16	55.71	38.78	25.98
MN046894_-_ndhD_CDS	35.2	39.72	38.32	27.54
MN046894_-_atpB_CDS	42.42	56.31	41.48	29.46
MN046894_-_rpl2_CDS	44.2	50.72	49.64	32.25
MN046894_-_rpl2_CDS	44.2	50.72	49.64	32.25
MN046894_-_accD_CDS	34.76	38.62	37.8	27.85
MN046894_-_rps16_CDS	37.55	51.9	37.97	22.78
MN046894_-_rbcL_CDS	42.64	57.5	43.33	27.08
MN046894_-_petB_CDS	39.97	47.22	41.67	31.02
MN046894_-_psbC_CDS	44.23	53.38	46.2	33.12
MN046894_-_atpF_CDS	37.73	49.45	36.26	27.47
MN046894_-_petD_CDS	39.75	51.55	38.51	29.19
MN046894_-_ndhH_CDS	38.49	51.52	35.79	28.17
MN046894_-_psbA_CDS	42.37	50.28	43.79	33.05
MN046894_-_psbD_CDS	42.28	51.69	43.5	31.64
MN046894_-_rpoA_CDS	35.69	45.59	34.41	27.06
MN046894_-_ccsA_CDS	33.23	32.3	38.51	28.88
MN046894_-_petA_CDS	40.39	53.58	35.2	32.4
MN046894_-_ndhK_CDS	38.55	43.37	42.97	29.32
MN046894_-_atpI_CDS	37.9	49.6	37.5	26.61
MN046894_-_rps2_CDS	39.38	43.46	43.04	31.65
MN046894_-_rps3_CDS	34.7	45.66	33.79	24.66
MN046894_-_rps4_CDS	38.28	48.51	38.12	28.22
MN046894_-_ycf4_CDS	39.28	45.41	40.54	31.89
MN046894_-_ndhI_CDS	34.25	43.09	36.46	23.2
MN046894_-_ndhG_CDS	34.27	44.07	33.9	24.86
MN046894_-_cemA_CDS	32.08	39.62	27.67	28.93
MN046894_-_ndhJ_CDS	40.04	49.06	37.74	33.33
MN046894_-_rps7_CDS	39.32	52.56	44.87	20.51
MN046894_-_rps7_CDS	39.32	52.56	44.87	20.51
MN046894_-_rps11_CDS	43.88	55.4	56.83	19.42
MN046894_-_ycf1_CDS	32.37	37.41	30.22	29.5
MN046894_-_atpE_CDS	40.49	52.59	40	28.89
MN046894_-_rps8_CDS	36.59	41.35	42.86	25.56
MN046894_-_rpl22_CDS	37.9	45.16	39.52	29.03
MN046894_-_rpl14_CDS	39.02	53.66	38.21	25.2
MN046894_-_ndhC_CDS	36.91	48.76	34.71	27.27
MN046894_-_rpl20_CDS	37.29	36.44	46.61	28.81
MN046894_-_rps18_CDS	34.64	37.25	44.12	22.55
MN046894_-_ndhE_CDS	32.35	38.24	33.33	25.49
MN046894_-_rps14_CDS	40.92	42.57	46.53	33.66
MN046894_-_rpl23_CDS	37.23	41.49	40.43	29.79
MN046894_-_rpl23_CDS	37.23	41.49	40.43	29.79
MN046894_-_rps19_CDS	36.56	41.94	39.78	27.96
MN046894_-_rps15_CDS	31.9	39.78	27.96	27.96
MN046894_-_psbE_CDS	40.87	42.86	46.43	33.33
MN046894_-_atpH_CDS	45.53	63.41	48.78	24.39
MN046894_-_psaC_CDS	43.9	45.12	54.88	31.71
MN046894_-_psbH_CDS	41.89	47.3	47.3	31.08
MN046894_-_rpl33_CDS	35.32	38.81	38.81	28.36
MN046894_-_psbK_CDS	37.04	39.68	36.51	34.92
MN046894_-_psbZ_CDS	34.92	38.1	42.86	23.81
MN046894_-_infA_CDS	41.11	48.33	38.33	36.67
MN046894_-_rpl32_CDS	33.91	34.48	44.83	22.41
MN046894_-_psbN_CDS	46.21	52.27	43.18	43.18
MN046894_-_psaJ_CDS	35.66	41.86	39.53	25.58
MN046894_-_psbJ_CDS	41.46	41.46	53.66	29.27
MN046894_-_psbF_CDS	40.83	47.5	45	30
MN046894_-_psbL_CDS	29.06	35.9	28.21	23.08
MN046894_-_petG_CDS	37.72	52.63	31.58	28.95
MN046894_-_rpl36_CDS	37.72	42.11	47.37	23.68
MN046894_-_psbI_CDS	36.94	48.65	29.73	32.43
MN046894_-_psaI_CDS	34.23	43.24	27.03	32.43
MN046894_-_psbT_CDS	34.26	38.89	33.33	30.56
MN046894_-_psbM_CDS	31.43	45.71	28.57	20
MN046894_-_petL_CDS	35.29	38.24	44.12	23.53
MN046894_-_petN_CDS	42.22	50	43.33	33.33
MW628970_-_rps12_CDS	42.74	53.23	48.39	26.61
MW628970_-_rps12_CDS	42.74	53.23	48.39	26.61
MW628970_-_ycf2_CDS	37.36	41.17	34.7	36.22
MW628970_-_ycf2_CDS	37.36	41.17	34.7	36.22
MW628970_-_ycf1_CDS	30.48	37.11	29.03	25.3
MW628970_-_rpoC2_CDS	37.39	45.87	37.32	28.99
MW628970_-_rpoB_CDS	38.58	50.05	37.37	28.33
MW628970_-_rpoC1_CDS	38.55	50.15	38.3	27.19
MW628970_-_psaA_CDS	42.92	51.66	43.54	33.56
MW628970_-_ndhF_CDS	32.53	37.28	36.07	24.23
MW628970_-_ndhB_CDS	37.93	42.52	39.17	32.09
MW628970_-_ndhB_CDS	37.93	42.52	39.37	31.89
MW628970_-_psaB_CDS	40.63	48.03	43.13	30.75
MW628970_-_ndhA_CDS	35.53	44.51	38.19	23.9
MW628970_-_rpl16_CDS	44.61	51.47	54.41	27.94
MW628970_-_pafI_CDS	39.64	47.34	40.83	30.77
MW628970_-_clpP1_CDS	42.83	59.11	37.13	32.18
MW628970_-_matK_CDS	31.28	39.69	30.64	23.51
MW628970_-_psbB_CDS	43.61	54.03	46.37	30.45
MW628970_-_atpA_CDS	40.29	55.71	38.98	26.18
MW628970_-_ndhD_CDS	35.26	39.92	38.32	27.54
MW628970_-_atpB_CDS	42.62	56.71	41.48	29.66
MW628970_-_rpl2_CDS	44.28	50.73	49.64	32.48
MW628970_-_rpl2_CDS	44.28	50.73	49.64	32.48
MW628970_-_accD_CDS	34.89	38.82	37.4	28.46
MW628970_-_petB_CDS	39.66	46.76	41.67	30.56
MW628970_-_rbcL_CDS	42.57	57.08	43.54	27.08
MW628970_-_psbC_CDS	44.23	53.38	45.99	33.33
MW628970_-_atpF_CDS	37.91	49.45	35.71	28.57
MW628970_-_rps16_CDS	37.55	51.9	37.97	22.78
MW628970_-_petD_CDS	38.92	51.55	39.13	26.09
MW628970_-_ndhH_CDS	38.24	51.52	36.04	27.16
MW628970_-_psbA_CDS	42.56	50.28	43.79	33.62
MW628970_-_psbD_CDS	42.56	51.98	43.5	32.2
MW628970_-_rpoA_CDS	35.58	45.32	34.8	26.61
MW628970_-_ccsA_CDS	33.13	31.68	38.51	29.19
MW628970_-_petA_CDS	40.29	52.96	35.2	32.71
MW628970_-_ndhK_CDS	38.29	43.78	42.97	28.11
MW628970_-_atpI_CDS	37.9	49.19	37.5	27.02
MW628970_-_rps2_CDS	38.96	43.46	43.46	29.96
MW628970_-_rps3_CDS	34.7	46.12	33.79	24.2
MW628970_-_rps4_CDS	38.28	49.5	38.12	27.23
MW628970_-_ycf4_CDS	39.64	44.86	41.62	32.43
MW628970_-_ndhI_CDS	34.25	43.09	36.46	23.2
MW628970_-_ndhG_CDS	34.65	44.63	33.33	25.99
MW628970_-_cemA_CDS	31.66	39.62	27.67	27.67
MW628970_-_ndhJ_CDS	40.04	49.06	37.11	33.96
MW628970_-_rps7_CDS	39.32	52.56	44.87	20.51
MW628970_-_rps7_CDS	39.32	52.56	44.87	20.51
MW628970_-_ycf1_CDS	31.69	33.8	29.58	31.69
MW628970_-_rps11_CDS	44.12	55.4	56.83	20.14
MW628970_-_atpE_CDS	40.74	51.85	40	30.37
MW628970_-_rps8_CDS	35.84	40.6	42.11	24.81
MW628970_-_rpl22_CDS	38.17	44.35	40.32	29.84
MW628970_-_rpl14_CDS	38.75	53.66	38.21	24.39
MW628970_-_ndhC_CDS	36.36	48.76	33.88	26.45
MW628970_-_rpl20_CDS	37.29	37.29	46.61	27.97
MW628970_-_rps18_CDS	34.31	36.27	44.12	22.55
MW628970_-_ndhE_CDS	32.03	38.24	33.33	24.51
MW628970_-_rps14_CDS	40.59	42.57	46.53	32.67
MW628970_-_rpl23_CDS	37.23	41.49	40.43	29.79
MW628970_-_rpl23_CDS	37.23	41.49	40.43	29.79
MW628970_-_rps19_CDS	36.56	43.01	39.78	26.88
MW628970_-_rps15_CDS	31.54	40.86	27.96	25.81
MW628970_-_psbE_CDS	40.87	42.86	46.43	33.33
MW628970_-_atpH_CDS	45.12	63.41	48.78	23.17
MW628970_-_psaC_CDS	43.9	45.12	54.88	31.71
MW628970_-_psbH_CDS	41.89	47.3	47.3	31.08
MW628970_-_rpl33_CDS	34.83	38.81	38.81	26.87
MW628970_-_psbK_CDS	37.04	39.68	36.51	34.92
MW628970_-_psbZ_CDS	34.92	38.1	42.86	23.81
MW628970_-_rpl32_CDS	33.91	34.48	44.83	22.41
MW628970_-_psbN_CDS	46.21	52.27	43.18	43.18
MW628970_-_psaJ_CDS	35.66	41.86	39.53	25.58
MW628970_-_psbJ_CDS	41.46	41.46	53.66	29.27
MW628970_-_psbF_CDS	40	47.5	45	27.5
MW628970_-_psbL_CDS	29.91	35.9	30.77	23.08
MW628970_-_petG_CDS	37.72	52.63	31.58	28.95
MW628970_-_rpl36_CDS	36.84	42.11	47.37	21.05
MW628970_-_psbI_CDS	39.64	48.65	29.73	40.54
MW628970_-_psaI_CDS	35.14	43.24	27.03	35.14
MW628970_-_psbT_CDS	34.26	38.89	33.33	30.56
MW628970_-_psbM_CDS	30.48	45.71	25.71	20
MW628970_-_petL_CDS	35.29	38.24	44.12	23.53
MW628970_-_petN_CDS	42.22	50	43.33	33.33
MW628970_-_infA_CDS	38.1	42.86	28.57	42.86
NC_048973_-_rps12_CDS	41.67	52.42	48.39	24.19
NC_048973_-_rps12_CDS	41.67	52.42	48.39	24.19
NC_048973_-_ycf2_CDS	37.55	41.25	34.79	36.61
NC_048973_-_ycf2_CDS	37.55	41.25	34.79	36.61
NC_048973_-_ycf1_CDS	30.68	37.96	29.42	24.66
NC_048973_-_rpoC2_CDS	37.54	46.09	37.54	28.99
NC_048973_-_rpoB_CDS	38.55	49.77	37.56	28.33
NC_048973_-_rpoC1_CDS	38.84	50.15	38.45	27.92
NC_048973_-_psaA_CDS	43.01	51.53	43.54	33.95
NC_048973_-_ndhA_CDS	35.53	45.6	38.74	22.25
NC_048973_-_ndhF_CDS	32.84	38.12	36.64	23.76
NC_048973_-_ndhB_CDS	37.83	42.27	39.53	31.7
NC_048973_-_ndhB_CDS	37.83	42.27	39.53	31.7
NC_048973_-_psaB_CDS	41.27	48.03	42.99	32.79
NC_048973_-_clpP1_CDS	43.19	59.61	36.45	33.5
NC_048973_-_pafI_CDS	39.25	47.34	40.83	29.59
NC_048973_-_ycf1_CDS	31.01	36.74	29.63	26.67
NC_048973_-_rpl16_CDS	44.85	52.21	54.41	27.94
NC_048973_-_matK_CDS	31.78	39.69	32.3	23.35
NC_048973_-_psbB_CDS	43.42	53.83	46.17	30.26
NC_048973_-_atpA_CDS	40.94	55.71	39.17	27.95
NC_048973_-_ndhD_CDS	34.66	39.72	38.32	25.95
NC_048973_-_atpB_CDS	42.82	57.11	41.48	29.86
NC_048973_-_rpl2_CDS	44.16	51.09	49.64	31.75
NC_048973_-_rpl2_CDS	44.16	51.09	49.64	31.75
NC_048973_-_accD_CDS	35.18	38.73	37.09	29.71
NC_048973_-_petB_CDS	40.12	48.15	41.67	30.56
NC_048973_-_rbcL_CDS	43.31	57.8	43.45	28.69
NC_048973_-_psbC_CDS	43.95	53.38	46.2	32.28
NC_048973_-_atpF_CDS	37.73	48.9	36.26	28.02
NC_048973_-_rps16_CDS	37.55	51.9	37.97	22.78
NC_048973_-_petD_CDS	38.92	50.31	39.13	27.33
NC_048973_-_ndhH_CDS	38.75	51.78	35.79	28.68
NC_048973_-_psbA_CDS	42.84	50.28	43.79	34.46
NC_048973_-_psbD_CDS	42.37	52.26	43.5	31.36
NC_048973_-_rpoA_CDS	35.1	45.88	34.71	24.71
NC_048973_-_ccsA_CDS	31.47	31.99	37.89	24.53
NC_048973_-_petA_CDS	40.29	53.89	34.89	32.09
NC_048973_-_ndhK_CDS	38.02	42.17	42.97	28.92
NC_048973_-_atpI_CDS	36.96	50	37.5	23.39
NC_048973_-_rps2_CDS	39.24	43.46	43.04	31.22
NC_048973_-_rps3_CDS	34.55	46.12	33.79	23.74
NC_048973_-_rps4_CDS	37.95	49.5	38.12	26.24
NC_048973_-_ycf4_CDS	39.28	45.41	41.08	31.35
NC_048973_-_ndhI_CDS	34.81	41.99	35.91	26.52
NC_048973_-_ndhG_CDS	34.84	44.07	33.33	27.12
NC_048973_-_cemA_CDS	31.66	40.88	27.04	27.04
NC_048973_-_ndhJ_CDS	39.62	47.8	37.74	33.33
NC_048973_-_rps7_CDS	39.53	52.56	44.87	21.15
NC_048973_-_rps7_CDS	39.53	52.56	44.87	21.15
NC_048973_-_rps11_CDS	44.12	55.4	57.55	19.42
NC_048973_-_atpE_CDS	40	51.11	40	28.89
NC_048973_-_rps8_CDS	36.34	42.11	42.86	24.06
NC_048973_-_rpl22_CDS	35.9	42.31	40	25.38
NC_048973_-_rpl14_CDS	39.3	52.85	38.21	26.83
NC_048973_-_ndhC_CDS	36.91	47.93	34.71	28.1
NC_048973_-_rpl20_CDS	37.29	37.29	46.61	27.97
NC_048973_-_rps18_CDS	34.64	36.27	45.1	22.55
NC_048973_-_ndhE_CDS	32.35	38.24	33.33	25.49
NC_048973_-_rps14_CDS	41.58	41.58	46.53	36.63
NC_048973_-_rpl23_CDS	37.59	41.49	40.43	30.85
NC_048973_-_rpl23_CDS	37.59	41.49	40.43	30.85
NC_048973_-_rps19_CDS	37.99	43.01	39.78	31.18
NC_048973_-_rps15_CDS	31.9	40.86	27.96	26.88
NC_048973_-_psbE_CDS	41.27	44.05	46.43	33.33
NC_048973_-_atpH_CDS	44.72	63.41	48.78	21.95
NC_048973_-_psaC_CDS	44.31	45.12	54.88	32.93
NC_048973_-_psbH_CDS	40.54	45.95	45.95	29.73
NC_048973_-_rpl33_CDS	35.32	40.3	40.3	25.37
NC_048973_-_psbK_CDS	37.57	41.27	36.51	34.92
NC_048973_-_psbZ_CDS	33.86	38.1	42.86	20.63
NC_048973_-_infA_CDS	39.34	42.62	39.34	36.07
NC_048973_-_rpl32_CDS	33.91	34.48	44.83	22.41
NC_048973_-_psaJ_CDS	40	42.22	40	37.78
NC_048973_-_psbN_CDS	46.21	52.27	43.18	43.18
NC_048973_-_psbJ_CDS	43.09	41.46	53.66	34.15
NC_048973_-_psbF_CDS	40.83	47.5	45	30
NC_048973_-_psbL_CDS	29.06	35.9	28.21	23.08
NC_048973_-_petG_CDS	37.72	52.63	31.58	28.95
NC_048973_-_rpl36_CDS	37.72	42.11	47.37	23.68
NC_048973_-_psbI_CDS	36.94	48.65	29.73	32.43
NC_048973_-_psaI_CDS	33.33	43.24	27.03	29.73
NC_048973_-_psbT_CDS	35.19	38.89	33.33	33.33
NC_048973_-_psbM_CDS	30.48	45.71	25.71	20
NC_048973_-_petL_CDS	36.27	35.29	47.06	26.47
NC_048973_-_petN_CDS	43.33	50	43.33	36.67
NC_051873_-_rps12_CDS	42.74	53.23	48.39	26.61
NC_051873_-_rps12_CDS	42.74	53.23	48.39	26.61
NC_051873_-_ycf2_CDS	37.35	41.09	34.68	36.28
NC_051873_-_ycf2_CDS	37.35	41.09	34.68	36.28
NC_051873_-_ycf1_CDS	30.4	37.15	28.88	25.18
NC_051873_-_rpoC2_CDS	37.39	45.87	37.32	28.99
NC_051873_-_rpoB_CDS	38.55	49.86	37.37	28.42
NC_051873_-_rpoC1_CDS	38.5	50	38.3	27.19
NC_051873_-_psaA_CDS	42.96	51.8	43.54	33.56
NC_051873_-_ndhF_CDS	32.57	37.45	35.84	24.43
NC_051873_-_ndhB_CDS	37.9	42.27	39.53	31.9
NC_051873_-_ndhB_CDS	37.9	42.27	39.53	31.9
NC_051873_-_psaB_CDS	40.77	48.03	43.27	31.02
NC_051873_-_ndhA_CDS	35.62	44.51	37.91	24.45
NC_051873_-_pafI_CDS	39.84	47.34	40.83	31.36
NC_051873_-_clpP1_CDS	42.86	59.11	36.95	32.51
NC_051873_-_rpl16_CDS	44.36	51.47	53.68	27.94
NC_051873_-_matK_CDS	31.51	39.96	30.8	23.78
NC_051873_-_psbB_CDS	43.75	54.03	46.37	30.84
NC_051873_-_atpA_CDS	40.35	55.91	39.17	25.98
NC_051873_-_ndhD_CDS	35.4	40.32	38.32	27.54
NC_051873_-_atpB_CDS	42.69	56.91	41.48	29.66
NC_051873_-_rpl2_CDS	44.16	50.73	49.64	32.12
NC_051873_-_rpl2_CDS	44.16	50.73	49.64	32.12
NC_051873_-_accD_CDS	34.89	38.41	37.6	28.66
NC_051873_-_rbcL_CDS	42.54	56.9	43.51	27.2
NC_051873_-_petB_CDS	39.97	46.76	41.67	31.48
NC_051873_-_psbC_CDS	44.23	53.38	45.99	33.33
NC_051873_-_atpF_CDS	37.73	49.45	35.71	28.02
NC_051873_-_rps16_CDS	37.55	51.9	37.97	22.78
NC_051873_-_petD_CDS	38.92	51.55	39.13	26.09
NC_051873_-_ndhH_CDS	38.49	51.78	36.04	27.66
NC_051873_-_psbA_CDS	42.56	50.28	43.79	33.62
NC_051873_-_psbD_CDS	42.66	51.98	43.5	32.49
NC_051873_-_rpoA_CDS	35.38	45.03	34.8	26.32
NC_051873_-_ccsA_CDS	33.23	31.99	38.51	29.19
NC_051873_-_petA_CDS	40.39	53.27	35.2	32.71
NC_051873_-_ndhK_CDS	38.42	43.78	42.57	28.92
NC_051873_-_atpI_CDS	37.9	49.19	37.5	27.02
NC_051873_-_rps2_CDS	39.1	43.46	43.46	30.38
NC_051873_-_rps3_CDS	34.86	46.12	33.79	24.66
NC_051873_-_rps4_CDS	38.45	49.5	38.12	27.72
NC_051873_-_ycf4_CDS	39.82	44.86	41.62	32.97
NC_051873_-_ndhI_CDS	34.44	43.09	36.46	23.76
NC_051873_-_ndhG_CDS	34.84	44.63	33.9	25.99
NC_051873_-_cemA_CDS	31.66	39.62	27.67	27.67
NC_051873_-_ndhJ_CDS	39.62	49.06	37.11	32.7
NC_051873_-_rps7_CDS	39.32	52.56	44.87	20.51
NC_051873_-_rps7_CDS	39.32	52.56	44.87	20.51
NC_051873_-_ycf1_CDS	31.69	33.8	29.58	31.69
NC_051873_-_rps11_CDS	44.12	55.4	56.83	20.14
NC_051873_-_atpE_CDS	40.49	51.85	39.26	30.37
NC_051873_-_rps8_CDS	35.84	40.6	42.11	24.81
NC_051873_-_rpl22_CDS	38.17	45.16	40.32	29.03
NC_051873_-_rpl14_CDS	38.75	53.66	38.21	24.39
NC_051873_-_ndhC_CDS	36.36	48.76	33.88	26.45
NC_051873_-_rpl20_CDS	37.29	37.29	46.61	27.97
NC_051873_-_rps18_CDS	33.99	35.29	44.12	22.55
NC_051873_-_ndhE_CDS	32.03	38.24	33.33	24.51
NC_051873_-_rps14_CDS	40.59	42.57	46.53	32.67
NC_051873_-_rpl23_CDS	37.23	41.49	40.43	29.79
NC_051873_-_rpl23_CDS	37.23	41.49	40.43	29.79
NC_051873_-_rps19_CDS	36.56	43.01	39.78	26.88
NC_051873_-_rps15_CDS	31.54	40.86	27.96	25.81
NC_051873_-_psbE_CDS	40.87	42.86	46.43	33.33
NC_051873_-_atpH_CDS	45.12	63.41	48.78	23.17
NC_051873_-_psaC_CDS	43.9	45.12	54.88	31.71
NC_051873_-_psbH_CDS	41.89	47.3	47.3	31.08
NC_051873_-_rpl33_CDS	34.83	38.81	38.81	26.87
NC_051873_-_psbK_CDS	37.04	39.68	36.51	34.92
NC_051873_-_psbZ_CDS	34.92	38.1	42.86	23.81
NC_051873_-_rpl32_CDS	33.91	34.48	44.83	22.41
NC_051873_-_psbN_CDS	46.21	52.27	43.18	43.18
NC_051873_-_psaJ_CDS	35.66	41.86	39.53	25.58
NC_051873_-_psbJ_CDS	41.46	41.46	53.66	29.27
NC_051873_-_psbF_CDS	40.83	47.5	45	30
NC_051873_-_psbL_CDS	29.06	33.33	30.77	23.08
NC_051873_-_petG_CDS	37.72	52.63	31.58	28.95
NC_051873_-_rpl36_CDS	37.72	42.11	47.37	23.68
NC_051873_-_psbI_CDS	39.64	48.65	29.73	40.54
NC_051873_-_psaI_CDS	35.14	43.24	27.03	35.14
NC_051873_-_psbT_CDS	35.19	38.89	33.33	33.33
NC_051873_-_psbM_CDS	30.48	45.71	25.71	20
NC_051873_-_petL_CDS	35.29	38.24	44.12	23.53
NC_051873_-_petN_CDS	42.22	50	43.33	33.33
NC_051873_-_infA_CDS	41.27	42.86	33.33	47.62
NC_051874_-_rpl2_CDS	42.04	48.51	46.27	31.34
NC_051874_-_rps12_CDS	42.74	53.23	48.39	26.61
NC_051874_-_rps12_CDS	42.74	53.23	48.39	26.61
NC_051874_-_ycf2_CDS	37.33	41.17	34.56	36.27
NC_051874_-_ycf2_CDS	37.33	41.17	34.56	36.27
NC_051874_-_ycf1_CDS	30.26	37.45	28.93	24.41
NC_051874_-_rpoC2_CDS	37.39	45.94	37.39	28.84
NC_051874_-_rpoB_CDS	38.57	49.95	37.49	28.28
NC_051874_-_rpoC1_CDS	38.65	50.15	38.45	27.34
NC_051874_-_psaA_CDS	42.92	51.66	43.68	33.42
NC_051874_-_ndhF_CDS	32.62	37.53	36.33	23.99
NC_051874_-_ndhB_CDS	37.83	42.27	39.53	31.7
NC_051874_-_ndhB_CDS	37.83	42.27	39.53	31.7
NC_051874_-_psaB_CDS	40.68	47.89	43.27	30.88
NC_051874_-_ndhA_CDS	35.44	44.51	38.19	23.63
NC_051874_-_clpP1_CDS	42.86	59.11	36.95	32.51
NC_051874_-_pafI_CDS	39.64	47.34	40.83	30.77
NC_051874_-_matK_CDS	31.21	40.08	30.83	22.74
NC_051874_-_psbB_CDS	43.61	54.03	46.17	30.65
NC_051874_-_atpA_CDS	40.49	55.71	39.37	26.38
NC_051874_-_ndhD_CDS	35.06	40.12	38.32	26.75
NC_051874_-_atpB_CDS	42.69	56.91	41.28	29.86
NC_051874_-_accD_CDS	34.68	38.59	37.17	28.28
NC_051874_-_rpl16_CDS	43.38	50.74	53.68	25.74
NC_051874_-_rbcL_CDS	42.78	57.29	43.12	27.92
NC_051874_-_petB_CDS	39.66	46.76	41.67	30.56
NC_051874_-_psbC_CDS	44.23	53.38	45.99	33.33
NC_051874_-_atpF_CDS	37.73	50	35.16	28.02
NC_051874_-_rps16_CDS	37.55	51.9	37.97	22.78
NC_051874_-_petD_CDS	38.92	51.55	39.13	26.09
NC_051874_-_ndhH_CDS	38.58	52.03	36.04	27.66
NC_051874_-_psbA_CDS	42.56	50.28	43.79	33.62
NC_051874_-_psbD_CDS	42.47	51.98	43.5	31.92
NC_051874_-_rpoA_CDS	35.19	45.32	33.92	26.32
NC_051874_-_ccsA_CDS	33.33	32.61	38.2	29.19
NC_051874_-_petA_CDS	40.39	52.96	35.2	33.02
NC_051874_-_ndhK_CDS	38.69	43.78	42.97	29.32
NC_051874_-_atpI_CDS	38.04	49.6	37.5	27.02
NC_051874_-_rps2_CDS	38.82	43.46	43.04	29.96
NC_051874_-_rps3_CDS	34.55	45.66	34.25	23.74
NC_051874_-_rps4_CDS	38.61	49.5	38.12	28.22
NC_051874_-_ycf4_CDS	39.64	45.41	41.08	32.43
NC_051874_-_ndhI_CDS	34.07	43.09	35.91	23.2
NC_051874_-_ndhG_CDS	34.27	44.07	33.9	24.86
NC_051874_-_cemA_CDS	31.87	39.62	27.67	28.3
NC_051874_-_ndhJ_CDS	39.41	47.8	37.74	32.7
NC_051874_-_rps7_CDS	39.32	52.56	44.87	20.51
NC_051874_-_rps7_CDS	39.32	52.56	44.87	20.51
NC_051874_-_ycf1_CDS	31.92	33.8	30.28	31.69
NC_051874_-_rpl2_CDS	40.29	46.76	42.45	31.65
NC_051874_-_rps11_CDS	43.65	54.68	56.83	19.42
NC_051874_-_atpE_CDS	40.99	52.59	40	30.37
NC_051874_-_rps8_CDS	36.15	40.77	42.31	25.38
NC_051874_-_rpl22_CDS	38.17	45.97	40.32	28.23
NC_051874_-_rpl14_CDS	38.21	53.66	38.21	22.76
NC_051874_-_ndhC_CDS	36.91	48.76	34.71	27.27
NC_051874_-_rpl20_CDS	37.29	37.29	46.61	27.97
NC_051874_-_rps18_CDS	34.64	36.27	44.12	23.53
NC_051874_-_ndhE_CDS	32.35	38.24	33.33	25.49
NC_051874_-_rps14_CDS	40.59	42.57	46.53	32.67
NC_051874_-_rpl23_CDS	37.23	41.49	40.43	29.79
NC_051874_-_rpl23_CDS	37.23	41.49	40.43	29.79
NC_051874_-_rps19_CDS	36.56	43.01	39.78	26.88
NC_051874_-_rps15_CDS	32.26	40.86	27.96	27.96
NC_051874_-_psbE_CDS	41.27	44.05	46.43	33.33
NC_051874_-_atpH_CDS	45.12	63.41	48.78	23.17
NC_051874_-_psaC_CDS	42.28	45.12	53.66	28.05
NC_051874_-_psbH_CDS	41.89	47.3	47.3	31.08
NC_051874_-_rpl33_CDS	35.32	40.3	38.81	26.87
NC_051874_-_psbK_CDS	36.51	39.68	34.92	34.92
NC_051874_-_psbZ_CDS	34.92	38.1	42.86	23.81
NC_051874_-_rpl32_CDS	34.48	34.48	44.83	24.14
NC_051874_-_psbN_CDS	46.21	52.27	43.18	43.18
NC_051874_-_psaJ_CDS	36.43	41.86	41.86	25.58
NC_051874_-_psbJ_CDS	41.46	41.46	53.66	29.27
NC_051874_-_psbF_CDS	40.83	47.5	45	30
NC_051874_-_psbL_CDS	29.91	35.9	30.77	23.08
NC_051874_-_petG_CDS	37.72	52.63	31.58	28.95
NC_051874_-_rpl36_CDS	40.35	44.74	47.37	28.95
NC_051874_-_psbI_CDS	38.74	48.65	29.73	37.84
NC_051874_-_psaI_CDS	34.23	43.24	27.03	32.43
NC_051874_-_psbT_CDS	34.26	38.89	33.33	30.56
NC_051874_-_psbM_CDS	30.48	45.71	25.71	20
NC_051874_-_petL_CDS	35.29	38.24	44.12	23.53
NC_051874_-_petN_CDS	42.22	50	43.33	33.33
ON707030_-_rps12_CDS	42.74	53.23	48.39	26.61
ON707030_-_rps12_CDS	42.74	53.23	48.39	26.61
ON707030_-_ycf2_CDS	37.36	41.17	34.7	36.22
ON707030_-_ycf2_CDS	37.36	41.17	34.7	36.22
ON707030_-_ycf1_CDS	30.48	37.11	29.03	25.3
ON707030_-_rpoC2_CDS	37.39	45.87	37.32	28.99
ON707030_-_rpoB_CDS	38.58	50.05	37.37	28.33
ON707030_-_rpoC1_CDS	38.55	50.15	38.3	27.19
ON707030_-_psaA_CDS	42.92	51.66	43.54	33.56
ON707030_-_ndhF_CDS	32.53	37.28	36.07	24.23
ON707030_-_ndhB_CDS	37.93	42.52	39.37	31.89
ON707030_-_ndhB_CDS	37.93	42.52	39.37	31.89
ON707030_-_psaB_CDS	40.63	48.03	43.13	30.75
ON707030_-_ndhA_CDS	35.53	44.51	38.19	23.9
ON707030_-_rpl16_CDS	44.61	51.47	54.41	27.94
ON707030_-_clpP1_CDS	42.6	58.54	37.56	31.71
ON707030_-_pafI_CDS	39.64	47.34	40.83	30.77
ON707030_-_matK_CDS	31.28	39.69	30.64	23.51
ON707030_-_psbB_CDS	43.61	54.03	46.37	30.45
ON707030_-_atpA_CDS	40.29	55.71	38.98	26.18
ON707030_-_ndhD_CDS	35.26	39.92	38.32	27.54
ON707030_-_atpB_CDS	42.62	56.71	41.48	29.66
ON707030_-_rpl2_CDS	44.28	50.73	49.64	32.48
ON707030_-_rpl2_CDS	44.28	50.73	49.64	32.48
ON707030_-_accD_CDS	34.89	38.82	37.4	28.46
ON707030_-_petB_CDS	39.66	46.76	41.67	30.56
ON707030_-_rbcL_CDS	42.57	57.08	43.54	27.08
ON707030_-_psbC_CDS	44.23	53.38	45.99	33.33
ON707030_-_atpF_CDS	37.91	49.45	35.71	28.57
ON707030_-_rps16_CDS	37.55	51.9	37.97	22.78
ON707030_-_petD_CDS	38.92	51.55	39.13	26.09
ON707030_-_ndhH_CDS	38.24	51.52	36.04	27.16
ON707030_-_psbA_CDS	42.56	50.28	43.79	33.62
ON707030_-_psbD_CDS	42.56	51.98	43.5	32.2
ON707030_-_rpoA_CDS	35.58	45.32	34.8	26.61
ON707030_-_ccsA_CDS	33.13	31.68	38.51	29.19
ON707030_-_petA_CDS	40.29	52.96	35.2	32.71
ON707030_-_ndhK_CDS	38.29	43.78	42.97	28.11
ON707030_-_atpI_CDS	37.9	49.19	37.5	27.02
ON707030_-_rps2_CDS	38.96	43.46	43.46	29.96
ON707030_-_rps3_CDS	34.7	46.12	33.79	24.2
ON707030_-_rps4_CDS	38.28	49.5	38.12	27.23
ON707030_-_pafII_CDS	39.64	44.86	41.62	32.43
ON707030_-_ndhI_CDS	34.25	43.09	36.46	23.2
ON707030_-_ndhG_CDS	34.65	44.63	33.33	25.99
ON707030_-_cemA_CDS	31.66	39.62	27.67	27.67
ON707030_-_ndhJ_CDS	40.04	49.06	37.11	33.96
ON707030_-_rps7_CDS	39.32	52.56	44.87	20.51
ON707030_-_rps7_CDS	39.32	52.56	44.87	20.51
ON707030_-_ycf1_CDS	31.69	33.8	29.58	31.69
ON707030_-_rps11_CDS	44.12	55.4	56.83	20.14
ON707030_-_atpE_CDS	40.74	51.85	40	30.37
ON707030_-_rps8_CDS	35.84	40.6	42.11	24.81
ON707030_-_rpl22_CDS	38.17	44.35	40.32	29.84
ON707030_-_rpl14_CDS	38.75	53.66	38.21	24.39
ON707030_-_ndhC_CDS	36.36	48.76	33.88	26.45
ON707030_-_rpl20_CDS	37.29	37.29	46.61	27.97
ON707030_-_rps18_CDS	34.31	36.27	44.12	22.55
ON707030_-_ndhE_CDS	32.03	38.24	33.33	24.51
ON707030_-_rps14_CDS	40.59	42.57	46.53	32.67
ON707030_-_rpl23_CDS	37.23	41.49	40.43	29.79
ON707030_-_rpl23_CDS	37.23	41.49	40.43	29.79
ON707030_-_rps19_CDS	36.56	43.01	39.78	26.88
ON707030_-_rps15_CDS	31.54	40.86	27.96	25.81
ON707030_-_psbE_CDS	40.87	42.86	46.43	33.33
ON707030_-_atpH_CDS	45.12	63.41	48.78	23.17
ON707030_-_psaC_CDS	43.9	45.12	54.88	31.71
ON707030_-_psbH_CDS	41.89	47.3	47.3	31.08
ON707030_-_rpl33_CDS	34.83	38.81	38.81	26.87
ON707030_-_psbK_CDS	37.04	39.68	36.51	34.92
ON707030_-_psbZ_CDS	34.92	38.1	42.86	23.81
ON707030_-_rpl32_CDS	33.91	34.48	44.83	22.41
ON707030_-_pbf1_CDS	46.21	52.27	43.18	43.18
ON707030_-_psaJ_CDS	35.66	41.86	39.53	25.58
ON707030_-_psbJ_CDS	41.46	41.46	53.66	29.27
ON707030_-_psbF_CDS	40	47.5	45	27.5
ON707030_-_psbL_CDS	29.91	35.9	30.77	23.08
ON707030_-_petG_CDS	37.72	52.63	31.58	28.95
ON707030_-_rpl36_CDS	36.84	42.11	47.37	21.05
ON707030_-_psbI_CDS	39.64	48.65	29.73	40.54
ON707030_-_psaI_CDS	35.14	43.24	27.03	35.14
ON707030_-_psbT_CDS	34.26	38.89	33.33	30.56
ON707030_-_psbM_CDS	30.48	45.71	25.71	20
ON707030_-_petL_CDS	35.29	38.24	44.12	23.53
ON707030_-_petN_CDS	42.22	50	43.33	33.33
ON707030_-_infA_CDS	38.1	42.86	28.57	42.86
ON707031_-_rps12_CDS	42.74	53.23	48.39	26.61
ON707031_-_rps12_CDS	42.74	53.23	48.39	26.61
ON707031_-_ycf2_CDS	37.29	41.13	34.52	36.22
ON707031_-_ycf2_CDS	37.29	41.13	34.52	36.22
ON707031_-_ycf1_CDS	30.28	37.45	28.71	24.68
ON707031_-_rpoC2_CDS	37.44	45.94	37.54	28.84
ON707031_-_rpoB_CDS	38.65	49.95	37.47	28.52
ON707031_-_rpoC1_CDS	38.6	50.15	38.45	27.19
ON707031_-_psaA_CDS	42.96	51.66	43.54	33.69
ON707031_-_ndhF_CDS	32.58	37.7	36.23	23.8
ON707031_-_ndhB_CDS	37.83	42.27	39.53	31.7
ON707031_-_ndhB_CDS	37.83	42.27	39.53	31.7
ON707031_-_psaB_CDS	40.73	47.89	43.27	31.02
ON707031_-_ndhA_CDS	35.35	44.23	38.19	23.63
ON707031_-_rpl16_CDS	43.14	50.74	52.94	25.74
ON707031_-_pafI_CDS	39.64	47.34	40.83	30.77
ON707031_-_clpP1_CDS	42.69	58.62	36.95	32.51
ON707031_-_rps16_CDS	37.55	51.9	37.97	22.78
ON707031_-_matK_CDS	31.45	39.96	30.8	23.59
ON707031_-_psbB_CDS	43.61	54.03	46.37	30.45
ON707031_-_atpA_CDS	40.55	55.71	39.17	26.77
ON707031_-_ndhD_CDS	35.06	40.32	38.52	26.35
ON707031_-_atpB_CDS	42.62	56.91	41.28	29.66
ON707031_-_rpl2_CDS	44.28	50.73	49.64	32.48
ON707031_-_rpl2_CDS	44.28	50.73	49.64	32.48
ON707031_-_accD_CDS	34.82	38.62	37.4	28.46
ON707031_-_rbcL_CDS	42.85	57.5	43.33	27.71
ON707031_-_petB_CDS	39.66	46.76	41.67	30.56
ON707031_-_psbC_CDS	44.16	53.38	45.99	33.12
ON707031_-_atpF_CDS	37.91	50	36.26	27.47
ON707031_-_petD_CDS	38.92	51.55	39.13	26.09
ON707031_-_ndhH_CDS	38.32	52.03	36.04	26.9
ON707031_-_psbA_CDS	42.28	50.28	43.79	32.77
ON707031_-_psbD_CDS	42.47	51.98	43.5	31.92
ON707031_-_rpoA_CDS	35.19	45.32	33.63	26.61
ON707031_-_ccsA_CDS	33.44	32.61	38.51	29.19
ON707031_-_petA_CDS	40.29	52.65	35.2	33.02
ON707031_-_ndhK_CDS	38.82	44.18	42.97	29.32
ON707031_-_atpI_CDS	38.04	49.6	37.5	27.02
ON707031_-_rps2_CDS	38.82	43.46	43.04	29.96
ON707031_-_rps3_CDS	35.46	46.58	34.25	25.57
ON707031_-_rps4_CDS	38.61	49.5	38.12	28.22
ON707031_-_pafII_CDS	39.46	44.86	41.08	32.43
ON707031_-_ndhI_CDS	34.44	43.09	36.46	23.76
ON707031_-_ndhG_CDS	34.46	44.63	33.9	24.86
ON707031_-_cemA_CDS	32.1	39.51	27.78	29.01
ON707031_-_ndhJ_CDS	40.04	49.06	37.74	33.33
ON707031_-_rps7_CDS	39.32	52.56	44.87	20.51
ON707031_-_rps7_CDS	39.32	52.56	44.87	20.51
ON707031_-_ycf1_CDS	32.16	33.8	30.28	32.39
ON707031_-_rps11_CDS	43.65	54.68	56.83	19.42
ON707031_-_atpE_CDS	40.99	52.59	40	30.37
ON707031_-_rps8_CDS	36.59	40.6	43.61	25.56
ON707031_-_rpl22_CDS	38.44	45.97	40.32	29.03
ON707031_-_rpl14_CDS	38.75	53.66	38.21	24.39
ON707031_-_ndhC_CDS	36.91	48.76	34.71	27.27
ON707031_-_rpl20_CDS	36.44	37.29	45.76	26.27
ON707031_-_rps18_CDS	34.31	35.29	44.12	23.53
ON707031_-_ndhE_CDS	32.35	38.24	33.33	25.49
ON707031_-_rps14_CDS	40.59	42.57	46.53	32.67
ON707031_-_rps19_CDS	36.56	43.01	39.78	26.88
ON707031_-_rps15_CDS	31.9	40.86	26.88	27.96
ON707031_-_psbE_CDS	41.27	44.05	46.43	33.33
ON707031_-_atpH_CDS	45.53	63.41	48.78	24.39
ON707031_-_psaC_CDS	43.09	45.12	54.88	29.27
ON707031_-_psbH_CDS	41.89	47.3	47.3	31.08
ON707031_-_rpl33_CDS	35.32	40.3	38.81	26.87
ON707031_-_psbK_CDS	37.04	39.68	36.51	34.92
ON707031_-_psbZ_CDS	34.92	38.1	42.86	23.81
ON707031_-_rpl32_CDS	34.48	34.48	44.83	24.14
ON707031_-_rpl23_CDS	39.26	42.22	46.67	28.89
ON707031_-_rpl23_CDS	39.26	42.22	46.67	28.89
ON707031_-_pbf1_CDS	46.21	52.27	43.18	43.18
ON707031_-_psaJ_CDS	35.66	41.86	39.53	25.58
ON707031_-_psbJ_CDS	41.46	41.46	53.66	29.27
ON707031_-_psbF_CDS	40.83	47.5	45	30
ON707031_-_psbL_CDS	29.91	35.9	30.77	23.08
ON707031_-_petG_CDS	37.72	52.63	31.58	28.95
ON707031_-_rpl36_CDS	38.6	44.74	47.37	23.68
ON707031_-_psbI_CDS	38.74	48.65	29.73	37.84
ON707031_-_psaI_CDS	34.23	43.24	27.03	32.43
ON707031_-_psbT_CDS	34.26	38.89	33.33	30.56
ON707031_-_psbM_CDS	30.48	45.71	25.71	20
ON707031_-_petL_CDS	35.29	38.24	44.12	23.53
ON707031_-_petN_CDS	42.22	50	43.33	33.33
ON707031_-_infA_CDS	39.68	47.62	28.57	42.86
ON707032_-_rps12_CDS	42.74	53.23	48.39	26.61
ON707032_-_rps12_CDS	42.74	53.23	48.39	26.61
ON707032_-_ycf2_CDS	37.29	41.13	34.52	36.22
ON707032_-_ycf2_CDS	37.29	41.13	34.52	36.22
ON707032_-_ycf1_CDS	30.28	37.45	28.71	24.68
ON707032_-_rpoC2_CDS	37.42	45.94	37.54	28.77
ON707032_-_rpoB_CDS	38.65	49.95	37.47	28.52
ON707032_-_rpoC1_CDS	38.6	50.15	38.45	27.19
ON707032_-_psaA_CDS	42.96	51.66	43.54	33.69
ON707032_-_ndhF_CDS	32.53	37.57	36.23	23.8
ON707032_-_ndhB_CDS	37.83	42.27	39.53	31.7
ON707032_-_ndhB_CDS	37.83	42.27	39.53	31.7
ON707032_-_psaB_CDS	40.73	47.89	43.27	31.02
ON707032_-_ndhA_CDS	35.35	44.23	38.19	23.63
ON707032_-_clpP1_CDS	42.69	58.62	36.95	32.51
ON707032_-_pafI_CDS	39.64	47.34	40.83	30.77
ON707032_-_rpl16_CDS	43.14	50.74	52.94	25.74
ON707032_-_rps16_CDS	37.55	51.9	37.97	22.78
ON707032_-_matK_CDS	31.45	39.96	30.8	23.59
ON707032_-_psbB_CDS	43.61	54.03	46.37	30.45
ON707032_-_atpA_CDS	40.55	55.71	39.17	26.77
ON707032_-_ndhD_CDS	35.13	40.32	38.52	26.55
ON707032_-_atpB_CDS	42.62	56.91	41.28	29.66
ON707032_-_rpl2_CDS	44.28	50.73	49.64	32.48
ON707032_-_rpl2_CDS	44.28	50.73	49.64	32.48
ON707032_-_accD_CDS	34.82	38.62	37.4	28.46
ON707032_-_rbcL_CDS	42.85	57.5	43.33	27.71
ON707032_-_petB_CDS	39.66	46.76	41.67	30.56
ON707032_-_psbC_CDS	44.16	53.38	45.99	33.12
ON707032_-_atpF_CDS	37.91	50	36.26	27.47
ON707032_-_petD_CDS	38.92	51.55	39.13	26.09
ON707032_-_ndhH_CDS	38.32	52.03	36.04	26.9
ON707032_-_psbA_CDS	42.37	50.28	43.79	33.05
ON707032_-_psbD_CDS	42.47	51.98	43.5	31.92
ON707032_-_rpoA_CDS	35.19	45.32	33.63	26.61
ON707032_-_ccsA_CDS	33.44	32.61	38.51	29.19
ON707032_-_petA_CDS	40.29	52.65	35.2	33.02
ON707032_-_ndhK_CDS	38.82	44.18	42.97	29.32
ON707032_-_atpI_CDS	38.04	49.6	37.5	27.02
ON707032_-_rps2_CDS	38.82	43.46	43.04	29.96
ON707032_-_rps3_CDS	35.46	46.58	34.25	25.57
ON707032_-_rps4_CDS	38.61	49.5	38.12	28.22
ON707032_-_pafII_CDS	39.46	44.86	41.08	32.43
ON707032_-_ndhI_CDS	34.44	43.09	36.46	23.76
ON707032_-_ndhG_CDS	34.46	44.63	33.9	24.86
ON707032_-_cemA_CDS	32.1	39.51	27.78	29.01
ON707032_-_ndhJ_CDS	40.04	49.06	37.74	33.33
ON707032_-_rps7_CDS	39.32	52.56	44.87	20.51
ON707032_-_rps7_CDS	39.32	52.56	44.87	20.51
ON707032_-_ycf1_CDS	32.16	33.8	30.28	32.39
ON707032_-_rps11_CDS	43.41	54.68	56.12	19.42
ON707032_-_atpE_CDS	40.99	52.59	40	30.37
ON707032_-_rps8_CDS	36.59	40.6	43.61	25.56
ON707032_-_rpl22_CDS	38.44	45.97	40.32	29.03
ON707032_-_rpl14_CDS	38.75	53.66	38.21	24.39
ON707032_-_ndhC_CDS	36.91	48.76	34.71	27.27
ON707032_-_rpl20_CDS	36.44	37.29	45.76	26.27
ON707032_-_rps18_CDS	34.31	35.29	44.12	23.53
ON707032_-_ndhE_CDS	32.35	38.24	33.33	25.49
ON707032_-_rps14_CDS	40.59	42.57	46.53	32.67
ON707032_-_rps19_CDS	36.56	43.01	39.78	26.88
ON707032_-_rps15_CDS	31.9	40.86	26.88	27.96
ON707032_-_psbE_CDS	41.27	44.05	46.43	33.33
ON707032_-_atpH_CDS	45.53	63.41	48.78	24.39
ON707032_-_psaC_CDS	43.09	45.12	54.88	29.27
ON707032_-_psbH_CDS	41.89	47.3	47.3	31.08
ON707032_-_rpl33_CDS	35.32	40.3	38.81	26.87
ON707032_-_psbK_CDS	37.57	39.68	36.51	36.51
ON707032_-_psbZ_CDS	34.92	38.1	42.86	23.81
ON707032_-_rpl32_CDS	34.48	34.48	44.83	24.14
ON707032_-_rpl23_CDS	39.26	42.22	46.67	28.89
ON707032_-_rpl23_CDS	39.26	42.22	46.67	28.89
ON707032_-_pbf1_CDS	46.21	52.27	43.18	43.18
ON707032_-_psaJ_CDS	35.66	41.86	39.53	25.58
ON707032_-_psbJ_CDS	41.46	41.46	53.66	29.27
ON707032_-_psbF_CDS	40.83	47.5	45	30
ON707032_-_psbL_CDS	29.91	35.9	30.77	23.08
ON707032_-_petG_CDS	37.72	52.63	31.58	28.95
ON707032_-_rpl36_CDS	38.6	44.74	47.37	23.68
ON707032_-_psbI_CDS	38.74	48.65	29.73	37.84
ON707032_-_psaI_CDS	34.23	43.24	27.03	32.43
ON707032_-_psbT_CDS	34.26	38.89	33.33	30.56
ON707032_-_psbM_CDS	30.48	45.71	25.71	20
ON707032_-_petL_CDS	35.29	38.24	44.12	23.53
ON707032_-_petN_CDS	42.22	50	43.33	33.33
ON707032_-_infA_CDS	39.68	47.62	28.57	42.86
ON707033_-_rps12_CDS	42.74	53.23	48.39	26.61
ON707033_-_rps12_CDS	42.74	53.23	48.39	26.61
ON707033_-_ycf2_CDS	37.32	41.24	34.43	36.3
ON707033_-_ycf2_CDS	37.32	41.24	34.43	36.3
ON707033_-_ycf1_CDS	30.47	37.34	29.16	24.91
ON707033_-_rpoC2_CDS	37.31	45.88	37.7	28.36
ON707033_-_rpoB_CDS	38.71	50.05	37.65	28.42
ON707033_-_rpoC1_CDS	38.45	49.85	38.3	27.19
ON707033_-_rpl16_CDS	44.12	50.74	54.41	27.21
ON707033_-_psaA_CDS	42.92	51.66	43.54	33.56
ON707033_-_ndhF_CDS	32.88	37.6	36.93	24.12
ON707033_-_ndhB_CDS	37.9	42.27	39.53	31.9
ON707033_-_ndhB_CDS	37.9	42.27	39.53	31.9
ON707033_-_psaB_CDS	40.86	48.3	43.27	31.02
ON707033_-_ndhA_CDS	35.9	44.51	38.19	25
ON707033_-_clpP1_CDS	42.86	59.61	36.95	32.02
ON707033_-_pafI_CDS	39.64	47.34	40.83	30.77
ON707033_-_rps16_CDS	37.55	51.9	37.97	22.78
ON707033_-_matK_CDS	31.58	40.16	30.99	23.59
ON707033_-_psbB_CDS	43.48	54.03	46.37	30.06
ON707033_-_atpA_CDS	40.09	55.71	38.98	25.59
ON707033_-_ndhD_CDS	35.06	39.72	38.32	27.15
ON707033_-_atpB_CDS	42.62	57.11	41.48	29.26
ON707033_-_rpl2_CDS	44.2	50.72	49.64	32.25
ON707033_-_rpl2_CDS	44.2	50.72	49.64	32.25
ON707033_-_accD_CDS	34.69	38.62	37.6	27.85
ON707033_-_rbcL_CDS	42.57	57.29	43.12	27.29
ON707033_-_petB_CDS	39.81	47.22	41.67	30.56
ON707033_-_psbC_CDS	44.09	53.38	45.99	32.91
ON707033_-_atpF_CDS	37.73	49.45	36.26	27.47
ON707033_-_petD_CDS	38.92	51.55	39.13	26.09
ON707033_-_ndhH_CDS	38.32	51.52	35.53	27.92
ON707033_-_psbA_CDS	42.47	50.28	43.79	33.33
ON707033_-_psbD_CDS	42.28	51.98	43.5	31.36
ON707033_-_rpoA_CDS	35.39	45.59	34.12	26.47
ON707033_-_ccsA_CDS	33.44	32.3	38.51	29.5
ON707033_-_petA_CDS	40.5	53.58	35.2	32.71
ON707033_-_ndhK_CDS	38.42	43.37	42.97	28.92
ON707033_-_atpI_CDS	38.04	49.19	37.5	27.42
ON707033_-_rps2_CDS	39.1	43.88	43.04	30.38
ON707033_-_rps3_CDS	34.7	46.12	33.79	24.2
ON707033_-_rps4_CDS	38.12	48.51	38.12	27.72
ON707033_-_pafII_CDS	39.1	45.41	40.54	31.35
ON707033_-_ndhI_CDS	34.25	43.09	36.46	23.2
ON707033_-_ndhG_CDS	34.65	44.63	33.9	25.42
ON707033_-_cemA_CDS	31.87	39.62	27.67	28.3
ON707033_-_ndhJ_CDS	39.83	49.06	37.74	32.7
ON707033_-_rps7_CDS	39.32	52.56	44.87	20.51
ON707033_-_rps7_CDS	39.32	52.56	44.87	20.51
ON707033_-_rps11_CDS	43.17	53.96	56.12	19.42
ON707033_-_atpE_CDS	40.99	52.59	40	30.37
ON707033_-_ycf1_CDS	33.33	36.57	30.6	32.84
ON707033_-_rps8_CDS	36.34	40.6	42.86	25.56
ON707033_-_rpl22_CDS	37.37	45.16	39.52	27.42
ON707033_-_rpl14_CDS	39.02	53.66	38.21	25.2
ON707033_-_ndhC_CDS	36.91	48.76	34.71	27.27
ON707033_-_rpl20_CDS	37.29	37.29	46.61	27.97
ON707033_-_rps18_CDS	34.31	36.27	44.12	22.55
ON707033_-_ndhE_CDS	32.35	38.24	33.33	25.49
ON707033_-_rps14_CDS	40.92	42.57	46.53	33.66
ON707033_-_rpl23_CDS	37.23	41.49	40.43	29.79
ON707033_-_rpl23_CDS	37.23	41.49	40.43	29.79
ON707033_-_rps19_CDS	36.92	43.01	39.78	27.96
ON707033_-_rps15_CDS	31.9	40.86	27.96	26.88
ON707033_-_psbE_CDS	40.87	42.86	46.43	33.33
ON707033_-_atpH_CDS	45.53	63.41	48.78	24.39
ON707033_-_psaC_CDS	43.9	45.12	54.88	31.71
ON707033_-_psbH_CDS	41.89	47.3	47.3	31.08
ON707033_-_rpl33_CDS	35.32	38.81	38.81	28.36
ON707033_-_psbK_CDS	37.04	39.68	36.51	34.92
ON707033_-_psbZ_CDS	34.92	38.1	42.86	23.81
ON707033_-_infA_CDS	41.11	50	36.67	36.67
ON707033_-_rpl32_CDS	33.91	34.48	44.83	22.41
ON707033_-_pbf1_CDS	46.21	52.27	43.18	43.18
ON707033_-_psaJ_CDS	35.66	41.86	39.53	25.58
ON707033_-_psbJ_CDS	41.46	41.46	53.66	29.27
ON707033_-_psbF_CDS	40.83	47.5	45	30
ON707033_-_psbL_CDS	29.06	35.9	28.21	23.08
ON707033_-_petG_CDS	37.72	52.63	31.58	28.95
ON707033_-_rpl36_CDS	37.72	42.11	47.37	23.68
ON707033_-_psbI_CDS	36.94	48.65	29.73	32.43
ON707033_-_psaI_CDS	34.23	43.24	27.03	32.43
ON707033_-_psbT_CDS	34.26	38.89	33.33	30.56
ON707033_-_psbM_CDS	30.48	45.71	25.71	20
ON707033_-_petL_CDS	35.29	38.24	44.12	23.53
ON707033_-_petN_CDS	42.22	50	43.33	33.33
